# Supplementary material for: Do We Need to Worry About Staphylococcus epidermidis ST0409KOC, a Cheese‐Isolated Strain With Bacteriocinogenic Properties?
Source: Mol Nutr Food Res. 2026 Jan 15;70(1):e70359. doi: 10.1002/mnfr.70359 (PMC12808867; doi:10.1002/mnfr.70359)
Supplement: Supplementary file 1 — Supplementary File: mnfr70359‐sup‐0001‐SuppMat.zip. [file MNFR-70-e70359-s001.zip]

Archive with 5 entries (5 files):
- Supplementary material 1.jpg
- Supplementary material 2.jpg
- Supplementary material 3.jpg
- Supplementary material 4.jpg
- Supplementary material 5.jpg
